# Supplementary material for: Exploring Carboxamide Derivatives as Promising Anticancer Agents: Design, In Vitro Evaluation, and Mechanistic Insights
Source: Int J Mol Sci. 2025 Jun 19;26(12):5903. doi: 10.3390/ijms26125903 (PMC12193374; doi:10.3390/ijms26125903)
Supplement: Supplementary file 1 [file ijms-26-05903-s001.zip]

Archive with 1 entries (1 files):
- ijms-3649224-supplementary.xlsx
