# Supplementary material for: Exploring Carboxamide Derivatives as Promising Anticancer Agents: Design, In Vitro Evaluation, and Mechanistic Insights
Source: Int J Mol Sci. 2025 Jun 19;26(12):5903. doi: 10.3390/ijms26125903 (PMC12193374; doi:10.3390/ijms26125903)
Supplement: Supplementary file 1 [file ijms-26-05903-s001.zip › ijms-3649224-supplementary.xlsx]

## Sheet: Title
Exploring Carboxamide Derivatives as Promising Anticancer Agents: Design, In Vitro Evaluation, and Mechanistic Insights
Manal M. Al-Najdawi, Maysaa M. Saleh, Dima A. Sabbah, Rima Hajjo, Hiba Zalloum, Husam AL Salamat, Duaa A. Abuarqoub, Hebah Mansour, Yusuf M. Al-Hiari, Mohamad Al-Keidi
* Corresponding author. Formulation Cosmetic and Chemical Products, Faculty of Pharmacy, Middle East University, Amman 11831, Jordan; m.najdawi@meu.edu.jo.

## Sheet: 2D_Descriptors_all
Supplementary Table S1. List of calculated 2D alvaDesc descriptors for all synthesized compounds.
No.	Compound ID	MW	AMW	Sv	Se	Sp	Si	Mv	Me	Mp	Mi	GD	nAT	nSK	nTA	nBT	nBO	nBM	SCBO	RBN	RBF	nDB	nTB	nAB	nH	nC	nN	nO	nP	nS	nF	nCL	nBR	nI	nB	nHM	nHet	nX	H%	C%	N%	O%	X%	nCsp3	nCsp2	nCsp	max_conj_path	nStructures	totalcharge
1	14	366.39	8.72357	30.348	42.4871	30.9433	46.116	0.722571	1.0116	0.736745	1.098	0.0846561	42	28	3	46	32	25	46	2	0.0434783	3	0	22	14	23	2	3	0	0	0	0	0	0	0	0	5	0	33.3333	54.7619	4.7619	7.14286	0	0	23	0	16	1	0
2	12	366.39	8.72357	30.348	42.4871	30.9433	46.116	0.722571	1.0116	0.736745	1.098	0.0846561	42	28	3	46	32	25	46	2	0.0434783	3	0	22	14	23	2	3	0	0	0	0	0	0	0	0	5	0	33.3333	54.7619	4.7619	7.14286	0	0	23	0	16	1	0
3	8	281.29	8.79031	22.3158	32.8217	22.4262	35.7839	0.697369	1.02568	0.700819	1.11825	0.109524	32	21	3	34	23	19	34	3	0.0882353	3	0	16	11	15	3	3	0	0	0	0	0	0	0	0	6	0	34.375	46.875	9.375	9.375	0	0	15	0	11	1	0
4	4	270.73	9.02433	21.2191	30.2726	22.1308	33.226	0.707303	1.00909	0.737693	1.10753	0.122807	30	19	2	32	21	17	30	2	0.0625	1	0	16	11	15	2	1	0	0	0	1	0	0	0	1	4	1	36.6667	50	6.66667	3.33333	3.33333	0	15	0	11	1	0
5	6	254.28	8.476	20.7749	30.4616	21.2104	33.6217	0.692497	1.01539	0.707013	1.12072	0.122807	30	19	2	32	21	17	30	2	0.0625	1	0	16	11	15	2	1	0	0	1	0	0	0	0	0	4	1	36.6667	50	6.66667	3.33333	3.33333	0	15	0	11	1	0
6	10	237.28	8.18207	19.8862	29.1671	20.5172	32.3651	0.685731	1.00576	0.70749	1.11604	0.130719	29	18	1	31	20	17	29	2	0.0645161	1	0	16	11	14	3	1	0	0	0	0	0	0	0	0	4	0	37.931	48.2759	10.3448	3.44828	0	0	14	0	11	1	0
7	16	317.31	9.066	25.5146	35.829	25.6307	38.4119	0.728989	1.02369	0.732306	1.09748	0.0978261	35	24	3	38	27	20	38.5	2	0.0526316	3	0	17	11	19	1	4	0	0	0	0	0	0	0	0	5	0	31.4286	54.2857	2.85714	11.4286	0	0	19	0	16	1	0
[truncated: 3,826 more columns]
